# Supplementary material for: Autophagy Deregulation in HIV-1-Infected Cells Increases Extracellular Vesicle Release and Contributes to TLR3 Activation
Source: Viruses. 2024 Apr 20;16(4):643. doi: 10.3390/v16040643 (PMC11054313; doi:10.3390/v16040643)
Supplement: Supplementary file 1 [file viruses-16-00643-s001.zip]

Archive with 1 entries (1 files):
- viruses-2721067-supplementary.pdf
